# Supplementary material for: Iron Related Biomarkers Predict Disease Severity in a Cohort of Portuguese Adult Patients during COVID-19 Acute Infection
Source: Viruses. 2021 Dec 10;13(12):2482. doi: 10.3390/v13122482 (PMC8703662; doi:10.3390/v13122482)
Supplement: Supplementary file 1 [file viruses-13-02482-s001.zip]

Archive with 1 entries (1 files):
- viruses-1470773-supplementary.pdf
